# Supplementary material for: Psychometric properties of a new intake questionnaire for visually impaired young adults: The Participation and Activity Inventory for Young Adults (PAI-YA)
Source: PLoS One. 2018 Aug 7;13(8):e0201701. doi: 10.1371/journal.pone.0201701 (PMC6080798; doi:10.1371/journal.pone.0201701)
Supplement: S1 Dataset — (XLSX) [file pone.0201701.s001.xlsx]

## Sheet: Dataset PAI-YA
Meth_compl	Sex	Nationality	Study	Paid_job	Vol_work	Finan	Cogn_imp	Comorbidity	PAI_RV1	PAI_RV2	PAI_RV3	PAI_RV4	PAI_RV5	Rehab_RV	PAI_MO1	PAI_MO2	PAI_MO3	PAI_MO4	PAI_MO5	PAI_MO6	PAI_MO7	PAI_MO8	PAI_MO9	PAI_MO10	PAI_MO11	PAI_MO12	PAI_MO13	PAI_MO14	PAI_MO15	PAI_MO16	Rehab_MO	PAI_CS1	PAI_CS2	PAI_CS3	PAI_CS4	PAI_CS5	PAI_CS6	PAI_CS7	PAI_CS8	Rehab_CS	PAI_LF1	PAI_LF2	PAI_LF3	PAI_LF4	PAI_LF5	PAI_LF6	PAI_LF7	PAI_LF8	Rehab_LF
1	2	1	0	0	1	1	2	0	2	3	#NULL!	#NULL!	2	1	1	2	4	4	#NULL!	2	4	3	2	2	2	3	1	3	2	2	0	3	2	#NULL!	#NULL!	2	1	1	1	1	2	#NULL!	#NULL!	#NULL!	#NULL!	#NULL!	#NULL!	1	1
1	2	1	0	1	0	1	2	1	1	1	#NULL!	1	1	1	2	3	4	4	2	4	2	1	3	1	1	1	1	2	1	1	1	1	1	1	1	1	1	1	1	1	1	1	1	1	1	1	1	1	1
1	1	1	0	1	1	2	3	0	3	3	4	2	2	1	3	3	4	4	2	3	3	3	3	2	2	3	2	3	2	2	1	3	2	1	3	2	2	2	2	1	2	2	3	#NULL!	#NULL!	2	#NULL!	3	0
1	1	1	0	1	1	4	2	0	1	1	#NULL!	#NULL!	#NULL!	1	2	2	#NULL!	#NULL!	2	3	1	1	1	1	1	2	1	1	1	1	1	1	1	#NULL!	1	1	1	1	1	1	1	1	1	#NULL!	1	1	#NULL!	1	1
1	2	1	0	1	1	2	2	1	3	3	#NULL!	1	2	1	1	1	#NULL!	#NULL!	2	3	2	3	2	2	1	3	2	3	1	2	1	2	1	1	1	1	1	1	2	1	2	1	1	2	1	2	1	2	0
1	1	1	0	0	0	1	2	0	1	1	#NULL!	1	1	1	1	1	#NULL!	2	1	4	2	2	1	1	1	1	1	1	1	1	1	1	1	1	1	1	1	1	1	1	1	1	1	#NULL!	1	1	#NULL!	1	1
1	2	1	0	1	1	3	3	1	2	2	#NULL!	2	1	1	1	2	#NULL!	#NULL!	2	2	2	3	2	3	2	3	2	3	1	1	1	1	3	#NULL!	#NULL!	1	1	1	1	1	3	3	3	#NULL!	2	2	#NULL!	2	1
1	1	1	0	1	1	2	2	1	2	2	4	1	1	1	1	1	1	1	1	2	1	2	1	2	1	2	1	2	2	1	1	1	1	1	1	1	1	1	1	1	1	1	1	#NULL!	1	1	1	1	1
1	2	1	0	1	1	1	2	1	3	3	#NULL!	3	2	1	2	2	#NULL!	#NULL!	2	1	2	#NULL!	2	3	#NULL!	2	1	2	1	2	1	3	1	2	2	1	3	2	1	1	2	1	1	1	1	1	1	1	1
1	2	1	0	0	1	1	2	1	1	2	#NULL!	2	#NULL!	1	1	1	#NULL!	2	1	2	2	2	2	1	#NULL!	2	1	2	1	1	1	2	1	#NULL!	#NULL!	1	#NULL!	1	1	1	1	1	1	#NULL!	#NULL!	2	#NULL!	1	1
2	1	1	0	1	1	1	2	0	2	3	2	1	1	1	2	#NULL!	#NULL!	#NULL!	1	2	2	3	2	1	2	3	1	2	1	1	1	2	3	1	2	1	1	1	1	1	1	1	3	#NULL!	1	1	#NULL!	1	1
1	1	1	0	1	0	1	2	1	3	4	1	1	1	1	2	4	4	4	1	2	1	4	2	1	1	3	2	2	1	1	1	3	1	1	1	1	1	1	1	1	1	1	1	2	1	1	#NULL!	1	1
2	1	1	0	1	1	1	2	0	3	3	#NULL!	2	1	1	3	3	#NULL!	#NULL!	1	2	3	4	2	1	1	3	2	3	1	1	1	3	2	3	2	1	1	2	#NULL!	1	1	1	1	3	1	1	1	1	1
1	2	1	0	1	1	2	2	1	2	2	#NULL!	#NULL!	1	1	1	2	#NULL!	#NULL!	2	2	3	3	2	2	1	2	1	1	1	1	1	2	1	1	1	1	1	2	2	1	1	3	3	2	1	1	1	1	1
1	2	1	1	1	1	4	2	0	2	1	#NULL!	#NULL!	#NULL!	0	2	#NULL!	#NULL!	#NULL!	1	2	1	1	2	4	1	4	1	2	2	2	0	2	4	#NULL!	1	4	1	1	1	0	4	#NULL!	#NULL!	3	1	1	#NULL!	1	1
1	1	1	0	1	1	1	2	1	1	2	4	1	2	1	1	1	1	1	1	2	2	2	2	1	1	1	1	1	1	1	1	1	1	#NULL!	1	1	1	1	1	1	1	1	1	1	1	1	1	1	1
1	2	1	0	0	0	3	2	0	2	2	#NULL!	#NULL!	#NULL!	1	1	1	4	1	1	2	1	2	3	1	1	3	1	3	1	1	1	2	1	1	#NULL!	2	#NULL!	1	1	1	1	1	1	1	1	#NULL!	1	1	1
1	2	1	1	1	1	3	2	0	2	2	3	2	2	1	3	4	4	4	2	2	3	4	2	4	2	3	1	2	2	2	1	1	1	2	2	2	2	1	1	1	2	3	3	2	2	2	2	1	1
1	2	1	0	0	1	4	2	0	1	1	#NULL!	#NULL!	1	1	1	2	2	4	1	2	2	1	1	1	1	1	1	1	1	1	1	1	1	#NULL!	1	1	1	1	1	1	1	1	1	1	1	1	1	1	1
1	1	1	0	0	1	1	2	1	1	1	#NULL!	1	1	1	1	1	1	1	1	2	1	2	1	1	#NULL!	1	1	1	1	1	1	1	1	1	1	1	1	1	1	1	1	1	1	1	1	1	1	1	1
1	2	1	0	1	1	2	2	1	3	3	#NULL!	2	1	1	1	2	#NULL!	#NULL!	2	3	3	3	2	1	1	3	1	3	1	2	1	2	1	2	1	1	3	1	1	1	2	1	1	1	1	3	1	1	1
1	2	1	0	0	1	2	2	1	2	3	#NULL!	1	1	1	1	2	#NULL!	#NULL!	2	2	2	3	1	2	#NULL!	3	2	2	1	2	1	2	2	#NULL!	1	1	1	1	1	1	1	1	1	1	1	#NULL!	1	1	1
1	2	1	1	0	1	1	1	0	2	2	2	2	2	1	2	2	4	4	1	3	3	2	3	3	3	3	1	2	2	1	1	2	3	2	3	1	1	1	2	1	2	3	3	3	2	1	3	3	1
1	1	1	1	0	0	4	1	0	1	2	#NULL!	2	2	1	1	2	#NULL!	#NULL!	1	2	2	3	2	1	#NULL!	3	1	3	1	1	1	2	1	2	1	1	1	1	1	1	2	#NULL!	1	#NULL!	#NULL!	#NULL!	#NULL!	1	1
1	2	1	0	1	1	4	2	0	3	3	#NULL!	#NULL!	#NULL!	1	1	3	#NULL!	#NULL!	1	1	2	3	2	2	#NULL!	3	2	2	1	1	1	1	1	#NULL!	#NULL!	1	#NULL!	2	1	1	1	2	2	3	2	1	1	1	1
1	1	1	1	0	1	1	2	1	1	1	4	2	1	1	1	1	1	1	1	1	1	2	1	1	1	1	1	1	1	1	1	1	1	1	1	1	1	1	1	1	1	1	1	1	1	1	1	1	1
1	2	1	1	1	1	2	2	0	1	4	2	2	1	0	4	4	#NULL!	4	1	1	2	4	#NULL!	3	1	3	1	3	#NULL!	#NULL!	1	1	1	1	1	1	1	1	1	0	2	1	1	1	1	#NULL!	2	2	1
1	2	1	0	0	1	1	2	1	2	2	#NULL!	2	2	1	1	1	#NULL!	#NULL!	1	1	2	3	2	3	3	3	3	3	1	1	1	2	1	#NULL!	3	1	1	1	1	1	1	1	1	#NULL!	#NULL!	2	#NULL!	1	1
1	2	1	1	0	1	1	2	1	1	1	#NULL!	1	#NULL!	1	2	3	#NULL!	#NULL!	3	4	3	2	3	2	2	3	2	2	2	2	1	2	1	#NULL!	1	1	1	1	1	1	1	1	1	1	2	2	1	1	1
1	1	1	0	0	1	2	2	1	2	1	#NULL!	1	2	1	1	1	#NULL!	2	1	2	2	1	1	1	#NULL!	2	1	2	1	1	1	1	1	#NULL!	#NULL!	1	#NULL!	1	1	1	1	1	1	1	1	1	1	1	1
1	2	1	0	1	0	1	2	0	1	3	3	1	1	1	2	4	4	4	2	2	2	4	3	2	2	3	2	3	1	1	0	2	1	1	2	1	1	2	1	1	2	1	2	2	1	3	2	2	0
1	2	1	1	0	1	1	2	1	2	2	#NULL!	#NULL!	#NULL!	1	2	2	2	2	1	2	3	2	3	1	1	1	1	1	1	1	1	1	1	#NULL!	1	1	1	1	1	1	1	1	1	#NULL!	1	1	#NULL!	1	1
1	1	1	1	1	1	1	2	0	3	4	#NULL!	1	1	0	1	#NULL!	#NULL!	#NULL!	1	2	3	#NULL!	1	2	1	1	1	1	#NULL!	1	1	1	1	1	2	1	1	1	1	0	1	1	2	3	2	2	#NULL!	3	1
1	2	1	0	0	1	2	2	1	2	1	#NULL!	1	1	1	1	1	#NULL!	#NULL!	1	1	#NULL!	1	1	1	1	2	1	1	2	2	1	2	2	2	1	1	1	1	1	1	1	1	2	3	3	1	2	3	1
1	1	0	1	1	0	2	2	1	3	3	#NULL!	#NULL!	2	0	1	1	#NULL!	#NULL!	1	1	1	2	1	1	1	2	1	2	#NULL!	#NULL!	0	3	#NULL!	1	1	1	#NULL!	1	1	0	1	#NULL!	1	3	1	1	1	1	0
1	2	1	0	1	1	1	2	1	2	2	#NULL!	1	2	1	1	2	#NULL!	#NULL!	2	3	2	2	3	2	2	3	1	3	1	2	1	2	1	#NULL!	#NULL!	1	1	1	1	1	3	#NULL!	#NULL!	#NULL!	#NULL!	1	#NULL!	3	1
1	2	1	1	0	1	2	2	0	2	2	#NULL!	#NULL!	#NULL!	1	2	2	2	4	2	2	3	1	2	1	#NULL!	2	1	1	1	1	1	1	1	#NULL!	1	1	1	1	1	1	1	1	1	1	1	1	1	1	1
1	2	1	0	1	0	2	2	0	1	1	#NULL!	1	1	0	1	2	#NULL!	#NULL!	1	2	3	2	2	2	1	3	1	2	1	#NULL!	1	1	1	1	1	1	1	1	1	1	1	1	1	2	1	1	1	1	0
1	2	1	0	0	0	2	2	0	1	1	#NULL!	#NULL!	#NULL!	1	1	1	#NULL!	4	1	1	1	2	1	1	#NULL!	1	1	1	1	1	1	1	1	#NULL!	1	1	1	1	1	1	1	1	1	1	1	1	1	1	1
1	2	1	0	1	1	2	2	1	2	3	#NULL!	2	2	1	1	1	#NULL!	#NULL!	2	2	2	2	1	2	#NULL!	2	1	1	1	1	1	1	1	1	1	1	1	1	1	1	1	1	1	1	1	2	1	1	1
1	1	1	0	0	1	2	2	0	1	2	#NULL!	#NULL!	#NULL!	1	1	1	1	3	1	1	1	2	1	1	#NULL!	2	1	1	1	1	1	2	1	#NULL!	1	1	1	1	1	1	1	1	1	1	1	1	1	1	1
1	1	1	1	0	1	2	2	1	1	2	#NULL!	1	1	1	1	1	1	1	1	2	1	1	1	2	#NULL!	2	1	#NULL!	#NULL!	1	1	1	1	1	1	1	1	1	1	1	1	1	1	1	1	1	1	1	1
1	1	1	1	0	0	4	2	1	2	4	#NULL!	#NULL!	#NULL!	1	1	1	#NULL!	#NULL!	1	2	2	#NULL!	2	1	#NULL!	2	2	2	1	1	1	1	1	1	#NULL!	1	1	2	1	0	3	#NULL!	#NULL!	#NULL!	1	1	#NULL!	1	1
1	2	1	1	0	0	2	2	1	1	2	#NULL!	2	#NULL!	1	1	2	4	4	2	2	2	3	2	2	2	2	2	2	2	2	1	2	2	#NULL!	2	1	2	2	1	1	1	1	1	1	2	2	1	1	1
1	2	1	0	1	1	2	2	1	1	3	#NULL!	2	2	1	1	3	4	4	1	2	2	4	1	2	3	4	1	3	1	3	0	1	2	1	3	1	2	1	1	1	2	1	2	1	1	1	2	1	1
1	2	1	0	0	0	4	2	0	2	2	#NULL!	1	2	1	1	2	2	4	1	3	2	3	2	1	1	2	1	2	1	1	1	1	1	1	2	1	1	1	1	1	1	2	1	2	2	2	#NULL!	1	1
1	2	1	0	1	1	2	2	0	1	1	#NULL!	1	1	1	1	1	#NULL!	#NULL!	1	2	1	2	1	1	1	1	1	1	1	1	1	1	1	1	1	1	1	1	1	1	1	1	1	1	1	2	1	1	1
1	2	1	0	0	1	3	2	0	3	3	#NULL!	1	2	1	2	2	4	4	2	3	2	3	2	3	1	3	3	3	3	2	1	3	2	2	3	3	2	2	2	1	2	2	2	1	2	3	2	2	1
1	1	1	0	1	0	1	2	0	1	2	#NULL!	1	1	1	2	1	#NULL!	#NULL!	2	2	2	2	2	#NULL!	#NULL!	2	1	2	1	1	1	1	1	#NULL!	#NULL!	1	#NULL!	1	1	1	1	1	1	2	1	1	2	1	1
1	2	1	1	1	1	1	3	0	1	1	#NULL!	#NULL!	#NULL!	1	1	1	#NULL!	#NULL!	1	2	1	1	1	1	#NULL!	2	1	2	1	1	1	1	#NULL!	#NULL!	#NULL!	1	#NULL!	1	1	1	1	#NULL!	1	2	#NULL!	1	#NULL!	2	1
1	2	1	0	1	0	2	2	0	2	2	#NULL!	1	1	1	1	1	2	#NULL!	2	3	2	1	2	2	1	3	1	3	#NULL!	#NULL!	1	1	1	1	1	1	1	1	1	1	1	1	1	3	#NULL!	2	3	2	0
1	2	0	0	1	1	4	2	0	2	2	4	1	2	1	1	2	4	4	2	3	4	4	2	2	1	3	2	3	2	1	1	2	1	1	3	1	2	2	1	1	1	2	3	3	2	2	3	3	1
1	1	1	0	0	1	1	2	1	1	2	#NULL!	1	1	1	1	1	4	4	1	1	1	3	1	1	1	1	1	1	1	1	1	1	1	1	1	1	1	1	1	1	1	1	1	1	1	1	2	1	1
1	2	1	0	1	1	1	2	1	1	2	#NULL!	1	2	1	1	4	4	4	1	1	2	2	1	2	2	2	1	2	1	2	1	1	1	2	2	1	2	1	1	1	1	2	2	2	1	1	1	1	1
1	2	1	0	1	1	2	2	0	3	3	1	2	2	0	1	3	4	4	2	2	2	4	1	2	2	3	1	3	1	1	1	1	2	1	2	1	1	1	1	1	2	2	2	#NULL!	1	1	#NULL!	1	1
1	1	1	0	0	1	1	2	0	1	1	#NULL!	#NULL!	#NULL!	1	1	1	2	2	1	1	2	1	1	1	1	1	1	1	1	1	1	1	1	#NULL!	1	1	1	1	1	1	1	1	1	#NULL!	#NULL!	#NULL!	#NULL!	#NULL!	1
2	1	1	0	1	1	1	2	0	4	4	1	3	2	0	3	#NULL!	#NULL!	#NULL!	1	1	2	4	2	1	2	4	3	4	1	2	0	2	3	1	4	2	4	2	3	0	2	2	3	#NULL!	3	#NULL!	2	2	0
1	1	1	1	0	1	4	2	0	1	1	1	2	1	1	1	1	1	1	1	4	2	2	1	1	1	1	1	1	1	1	1	2	1	1	1	1	1	1	1	1	1	1	1	#NULL!	1	1	#NULL!	1	1
1	1	1	0	0	0	4	2	1	2	1	#NULL!	3	#NULL!	1	1	1	#NULL!	3	1	1	3	2	1	1	#NULL!	1	1	1	1	1	0	1	1	#NULL!	1	1	1	1	1	1	1	1	1	1	1	1	1	1	1
1	2	1	1	0	1	4	2	1	1	2	#NULL!	1	1	1	1	2	#NULL!	#NULL!	1	1	2	3	1	1	1	1	1	1	1	1	1	1	1	#NULL!	2	2	2	1	1	1	#NULL!	#NULL!	#NULL!	#NULL!	#NULL!	1	#NULL!	1	1
1	2	0	1	1	0	3	2	1	3	4	2	2	3	0	1	4	#NULL!	#NULL!	2	1	4	4	1	2	2	3	1	2	1	1	1	3	4	3	1	2	3	2	3	0	1	1	2	1	1	1	1	1	1
1	1	1	0	1	1	1	2	1	2	2	#NULL!	1	1	1	1	1	4	4	2	2	3	3	1	1	1	2	2	2	2	2	1	1	1	1	1	1	1	1	1	1	1	1	1	1	1	1	1	1	1
1	2	1	0	1	1	1	2	1	2	2	#NULL!	#NULL!	1	1	1	1	1	2	2	2	2	1	3	1	#NULL!	1	1	1	1	1	0	1	1	1	#NULL!	1	#NULL!	1	1	1	1	1	1	#NULL!	1	#NULL!	1	1	1
1	1	1	0	1	1	2	2	0	3	3	3	2	2	1	2	4	4	4	4	4	4	4	3	3	3	4	2	4	1	2	1	2	3	2	2	2	1	1	#NULL!	1	2	1	2	#NULL!	1	1	2	1	1
2	1	1	1	1	1	1	2	1	3	3	#NULL!	#NULL!	#NULL!	0	2	4	4	4	2	3	4	4	2	3	1	3	1	3	#NULL!	#NULL!	0	4	3	#NULL!	#NULL!	#NULL!	#NULL!	3	#NULL!	0	1	1	2	3	1	1	#NULL!	1	0
1	1	1	0	1	1	1	2	0	1	1	#NULL!	#NULL!	1	1	3	#NULL!	#NULL!	4	1	1	2	1	2	2	1	1	1	1	1	1	1	1	2	#NULL!	1	1	1	1	1	1	2	1	1	#NULL!	#NULL!	#NULL!	2	1	1
1	2	1	0	0	0	4	2	1	2	2	#NULL!	1	1	1	1	1	#NULL!	3	1	2	2	2	1	1	1	2	1	1	1	1	1	2	1	1	#NULL!	1	1	1	1	1	1	1	1	#NULL!	#NULL!	2	#NULL!	2	1
2	1	1	1	1	0	2	2	0	2	3	#NULL!	1	1	0	1	4	#NULL!	#NULL!	2	3	3	3	2	1	#NULL!	2	1	1	1	1	0	1	1	1	1	1	#NULL!	1	1	1	1	1	1	1	1	#NULL!	1	1	0
1	2	1	0	1	1	1	2	1	#NULL!	#NULL!	1	1	1	0	1	#NULL!	#NULL!	#NULL!	1	1	1	#NULL!	1	1	1	1	1	1	1	1	1	#NULL!	1	1	2	1	1	1	1	1	1	2	2	2	1	#NULL!	1	1	1
1	1	1	0	1	0	1	2	0	2	2	#NULL!	#NULL!	1	1	1	1	#NULL!	#NULL!	1	2	2	1	1	1	#NULL!	1	1	1	1	1	1	1	1	1	1	2	1	1	1	1	1	1	1	1	1	1	2	2	1
2	1	1	0	1	1	1	2	1	3	4	3	#NULL!	1	1	1	#NULL!	4	4	2	2	#NULL!	4	2	1	1	2	1	1	1	3	1	2	1	3	1	1	1	1	1	1	1	2	2	3	#NULL!	1	1	1	0
1	2	1	0	1	0	1	2	0	1	1	#NULL!	#NULL!	#NULL!	1	1	1	#NULL!	#NULL!	1	1	1	2	1	1	1	1	1	1	1	1	1	1	1	#NULL!	1	1	1	1	1	1	1	1	1	#NULL!	#NULL!	1	#NULL!	1	1
1	2	1	1	0	1	2	2	1	1	2	#NULL!	1	1	1	1	1	#NULL!	#NULL!	1	2	2	3	1	2	#NULL!	3	1	3	1	1	1	1	1	#NULL!	1	1	1	1	1	1	2	1	1	1	1	1	1	1	1
1	2	1	0	1	1	1	2	1	1	2	#NULL!	2	1	1	1	1	#NULL!	#NULL!	2	3	2	2	2	1	1	2	1	2	1	1	0	1	1	2	2	2	1	1	1	1	1	1	1	2	#NULL!	2	#NULL!	2	0
2	1	0	1	1	1	2	2	1	2	3	#NULL!	#NULL!	1	1	2	2	4	4	1	1	1	4	1	2	1	3	1	2	1	1	1	1	#NULL!	1	#NULL!	1	1	1	1	1	1	#NULL!	#NULL!	#NULL!	1	1	#NULL!	1	1
2	1	0	0	1	1	1	2	1	2	3	#NULL!	2	1	1	2	2	4	4	2	3	3	4	3	3	2	3	1	3	1	2	1	3	1	1	2	1	1	2	1	1	2	1	1	#NULL!	2	1	#NULL!	2	1
2	1	1	0	1	1	2	2	1	4	4	2	3	2	0	1	4	4	4	2	2	3	4	2	1	2	3	2	3	2	1	1	4	3	2	3	2	2	2	2	0	1	3	3	2	1	3	2	2	0
1	2	1	1	1	0	1	2	1	1	2	#NULL!	3	#NULL!	1	1	2	#NULL!	#NULL!	1	2	2	2	1	1	#NULL!	2	1	2	1	1	1	1	1	#NULL!	#NULL!	1	#NULL!	1	1	1	1	1	1	#NULL!	#NULL!	2	1	1	1
1	1	1	1	1	1	4	2	1	1	2	#NULL!	2	2	1	1	1	#NULL!	#NULL!	1	1	1	2	1	1	2	1	1	1	1	1	1	1	1	#NULL!	1	1	2	2	1	1	1	1	1	3	1	1	1	1	1
1	2	1	0	0	1	4	2	1	2	2	#NULL!	2	2	1	2	2	2	4	2	3	2	3	3	2	2	3	2	3	2	2	1	2	1	2	2	1	1	1	1	1	1	2	2	3	1	1	#NULL!	1	0
1	1	1	0	1	0	1	2	0	#NULL!	#NULL!	1	1	1	1	1	#NULL!	#NULL!	#NULL!	1	1	1	#NULL!	1	1	#NULL!	3	4	4	1	1	1	1	1	1	2	1	1	1	1	1	1	2	1	1	1	#NULL!	1	1	1
1	2	1	0	0	1	1	2	1	1	1	#NULL!	#NULL!	#NULL!	1	1	1	1	1	1	1	2	2	1	1	#NULL!	2	1	1	1	1	1	2	1	#NULL!	1	1	1	1	1	1	1	1	1	1	1	1	1	1	1
1	1	1	0	1	1	1	2	0	1	1	#NULL!	2	1	1	1	1	#NULL!	#NULL!	1	2	2	3	1	1	1	2	1	1	1	1	1	1	1	1	1	1	2	1	1	1	1	1	1	2	1	1	#NULL!	1	1
1	1	1	0	0	1	1	2	1	#NULL!	4	1	1	1	1	2	3	4	4	1	1	1	3	2	2	1	1	2	2	1	2	0	1	1	1	1	1	1	1	1	1	1	1	2	1	1	1	2	3	1
1	2	0	1	1	1	2	2	1	1	2	2	1	1	1	1	1	1	1	2	2	2	1	1	1	1	2	1	2	1	1	1	1	2	1	2	1	1	1	1	1	2	1	1	1	1	1	1	1	1
1	2	1	0	1	1	1	2	1	1	2	#NULL!	1	1	1	1	2	#NULL!	#NULL!	1	2	2	3	1	1	#NULL!	2	1	2	1	1	1	1	1	1	1	1	1	1	1	1	1	1	1	1	1	1	1	1	1
1	2	1	0	0	1	1	2	1	1	1	#NULL!	2	2	1	1	1	#NULL!	#NULL!	1	2	2	3	3	1	#NULL!	1	1	1	1	1	1	2	1	1	2	1	1	1	1	1	1	1	1	#NULL!	#NULL!	1	#NULL!	1	1
1	2	1	1	0	0	2	1	0	1	1	4	1	1	1	2	3	4	4	1	2	1	2	1	2	3	4	1	4	1	3	1	1	1	1	1	1	1	1	1	1	1	2	2	4	4	1	3	1	1
1	2	1	0	1	1	2	2	1	2	3	1	1	1	1	1	2	#NULL!	#NULL!	#NULL!	1	2	3	2	1	1	2	1	2	1	1	0	2	1	2	1	1	2	2	2	1	1	1	1	3	2	3	2	3	0
1	1	1	0	0	1	1	2	1	1	2	#NULL!	#NULL!	#NULL!	1	1	1	#NULL!	#NULL!	1	2	1	2	1	1	1	1	1	1	1	1	1	1	2	#NULL!	#NULL!	1	#NULL!	1	1	1	1	#NULL!	#NULL!	1	#NULL!	#NULL!	#NULL!	1	1
1	1	1	0	1	1	1	2	0	2	2	4	1	1	1	1	1	#NULL!	#NULL!	1	2	1	2	2	1	2	2	1	2	1	1	1	2	1	1	1	1	1	1	1	1	1	1	1	#NULL!	1	1	#NULL!	1	1
1	1	1	1	1	1	1	1	0	2	3	#NULL!	2	2	0	3	4	4	4	3	4	3	2	2	4	#NULL!	#NULL!	4	#NULL!	4	#NULL!	0	2	#NULL!	2	3	1	2	1	1	0	4	4	4	3	2	1	#NULL!	2	1
1	1	1	0	0	1	1	2	1	1	2	#NULL!	2	#NULL!	1	1	2	2	4	2	2	2	3	2	2	#NULL!	2	1	2	2	2	1	2	2	2	2	2	2	2	1	1	2	1	1	2	2	2	2	1	1
1	2	0	1	1	1	4	2	1	1	4	1	2	1	1	1	#NULL!	4	4	1	1	2	4	1	2	1	2	2	2	2	2	1	1	1	1	3	2	2	2	1	1	2	1	2	1	1	4	1	2	0
1	2	1	0	1	1	1	2	1	1	2	#NULL!	2	3	1	1	4	4	4	2	4	2	2	2	2	1	2	1	2	1	1	1	1	1	2	1	2	1	1	1	1	1	2	2	#NULL!	1	1	3	2	1
1	2	1	1	1	0	1	2	1	3	4	1	3	3	1	2	4	4	4	3	3	4	4	3	3	3	3	2	3	3	2	1	1	4	1	4	2	3	2	3	0	1	#NULL!	#NULL!	4	#NULL!	3	#NULL!	1	1
1	1	1	0	1	1	2	2	1	3	3	#NULL!	2	2	1	2	#NULL!	4	4	2	3	4	3	1	2	3	3	1	3	1	1	1	2	2	1	3	1	3	1	#NULL!	1	1	1	3	3	2	3	3	1	0
1	1	0	1	1	1	3	2	0	2	3	#NULL!	2	1	1	2	3	#NULL!	#NULL!	2	4	4	2	3	2	2	3	1	2	2	1	1	1	2	2	1	1	1	1	1	1	1	3	4	2	2	2	3	2	1
1	2	1	0	1	0	1	2	1	1	1	#NULL!	2	2	1	1	1	#NULL!	2	1	2	2	2	1	1	#NULL!	1	1	1	1	1	1	2	1	#NULL!	#NULL!	1	#NULL!	1	1	1	1	1	1	1	1	1	1	1	1
1	1	1	0	0	1	1	2	1	1	1	4	1	1	1	1	1	#NULL!	#NULL!	1	2	2	1	1	1	1	1	1	1	1	1	1	1	1	1	1	1	1	1	1	1	1	1	1	#NULL!	#NULL!	1	#NULL!	1	1
1	1	1	1	0	1	1	2	1	2	2	#NULL!	1	#NULL!	1	1	1	4	4	1	2	1	3	2	2	1	1	1	1	1	1	1	2	3	#NULL!	#NULL!	1	#NULL!	1	1	1	1	1	1	1	1	1	1	1	1
1	1	1	0	1	0	1	3	1	2	1	#NULL!	#NULL!	1	1	1	1	#NULL!	#NULL!	1	1	1	2	1	1	1	1	1	1	1	1	0	2	1	#NULL!	1	1	1	1	1	1	1	1	#NULL!	#NULL!	1	1	#NULL!	1	1
1	2	1	0	0	1	2	2	1	1	3	#NULL!	1	1	1	1	1	#NULL!	#NULL!	1	1	2	3	2	2	#NULL!	1	1	1	1	1	1	2	1	1	1	2	1	1	1	1	1	1	1	1	1	2	1	1	1
1	2	0	1	1	1	1	2	1	1	2	#NULL!	#NULL!	#NULL!	1	1	1	4	4	1	2	1	3	1	1	3	4	1	3	1	1	1	3	#NULL!	1	2	1	1	1	1	1	1	1	1	1	1	1	2	1	1
1	1	0	0	0	1	1	2	1	2	3	#NULL!	1	1	1	1	2	#NULL!	#NULL!	1	2	2	3	1	1	1	2	1	2	1	1	1	1	1	1	1	1	1	1	1	1	#NULL!	#NULL!	#NULL!	#NULL!	#NULL!	1	#NULL!	1	1
1	1	1	0	1	1	1	2	1	2	1	#NULL!	1	1	1	1	1	#NULL!	#NULL!	1	2	2	2	1	1	1	2	2	2	1	1	1	2	1	1	1	1	1	1	1	1	1	1	1	1	1	1	1	1	1
1	2	1	0	1	1	1	2	1	2	2	#NULL!	2	1	1	1	2	2	#NULL!	1	2	1	2	1	1	#NULL!	1	1	1	1	1	1	1	1	1	2	1	2	1	1	1	1	1	2	#NULL!	#NULL!	#NULL!	#NULL!	1	1
1	1	1	0	0	0	4	2	1	1	1	#NULL!	1	1	1	1	1	4	4	1	1	3	2	1	1	1	1	1	1	1	1	1	1	1	1	1	1	1	1	1	1	1	1	1	#NULL!	#NULL!	1	#NULL!	1	1
1	2	1	1	1	0	1	1	0	2	1	#NULL!	1	1	1	1	1	1	1	1	2	1	2	1	2	1	1	1	1	1	1	1	2	1	1	1	1	1	1	1	1	1	3	1	1	1	1	2	1	1
1	1	1	1	0	1	1	2	1	2	2	#NULL!	2	#NULL!	1	1	2	4	4	2	2	3	4	3	3	3	3	2	2	1	1	1	3	1	#NULL!	#NULL!	2	#NULL!	2	2	1	1	1	1	#NULL!	#NULL!	#NULL!	#NULL!	1	1
1	1	1	1	0	1	1	2	1	2	2	#NULL!	1	1	1	1	2	#NULL!	#NULL!	1	2	1	3	1	2	1	1	1	1	1	2	1	1	1	1	1	1	1	1	1	1	1	1	2	#NULL!	#NULL!	1	#NULL!	1	1
2	1	1	0	1	1	3	2	1	3	4	1	1	1	0	2	4	4	4	2	1	2	4	1	2	1	4	1	3	#NULL!	1	1	1	1	1	2	2	3	1	1	0	2	1	3	3	1	1	2	1	0
1	1	1	1	0	1	4	2	1	2	2	4	1	1	1	1	1	1	1	1	2	1	2	1	1	#NULL!	2	1	1	1	2	1	2	1	2	1	2	1	2	1	1	1	1	1	2	1	1	1	1	1
1	1	1	0	1	1	4	2	1	2	2	#NULL!	1	1	1	1	1	#NULL!	#NULL!	1	2	2	2	2	2	1	2	1	2	1	1	1	1	1	#NULL!	2	1	1	1	1	1	1	1	2	#NULL!	#NULL!	#NULL!	#NULL!	1	1
1	2	1	1	1	1	1	2	0	4	4	1	3	3	0	3	4	4	4	2	3	3	4	2	3	#NULL!	4	3	4	4	3	0	4	4	2	3	2	3	3	3	0	2	1	#NULL!	#NULL!	3	#NULL!	4	3	0
1	2	1	1	1	1	4	2	0	1	#NULL!	#NULL!	1	1	1	1	4	4	4	2	3	2	4	1	2	1	3	1	2	#NULL!	1	1	1	1	1	1	1	1	1	1	1	1	1	1	3	#NULL!	#NULL!	#NULL!	1	0
1	1	1	0	1	1	4	2	0	2	2	2	2	2	1	3	4	#NULL!	3	4	4	#NULL!	#NULL!	3	4	#NULL!	#NULL!	#NULL!	4	#NULL!	4	1	2	2	2	#NULL!	2	3	2	2	1	2	2	2	3	2	3	3	2	1
1	1	1	0	1	1	1	2	1	1	1	#NULL!	1	1	1	1	1	#NULL!	#NULL!	#NULL!	#NULL!	#NULL!	2	#NULL!	1	1	1	1	1	1	1	1	1	1	1	1	1	1	1	1	1	1	2	1	2	2	2	#NULL!	2	1
1	2	1	0	0	1	2	2	1	2	2	#NULL!	1	1	1	1	1	4	4	1	1	2	4	1	1	#NULL!	3	1	2	1	1	1	1	1	1	1	1	1	1	1	1	1	1	#NULL!	#NULL!	#NULL!	#NULL!	#NULL!	1	1
1	2	1	0	1	1	1	2	0	2	3	#NULL!	1	1	1	1	3	4	4	2	3	3	4	2	1	#NULL!	2	1	2	1	1	1	1	1	1	2	1	1	1	1	1	1	1	#NULL!	#NULL!	#NULL!	#NULL!	#NULL!	1	1
1	1	1	1	1	1	1	2	1	1	2	#NULL!	2	1	1	1	1	#NULL!	2	1	2	2	2	1	2	2	2	1	2	1	1	1	2	1	1	1	1	1	2	1	1	1	1	1	1	1	1	#NULL!	1	1
1	2	1	0	1	0	2	2	1	2	3	2	1	2	1	1	2	4	4	1	2	3	3	2	2	1	3	2	2	1	1	1	2	1	1	2	1	1	1	2	1	2	1	1	1	1	1	1	2	1
1	2	1	1	1	1	1	2	0	#NULL!	#NULL!	1	1	1	1	1	3	#NULL!	#NULL!	2	3	1	4	1	1	1	2	2	3	1	1	1	#NULL!	1	1	3	1	3	1	2	1	1	2	2	3	1	2	1	1	1
1	2	1	1	1	0	2	2	1	3	3	#NULL!	1	2	1	2	2	#NULL!	#NULL!	1	3	2	3	1	2	1	2	1	2	1	1	1	2	1	2	2	1	2	2	1	1	2	2	2	2	3	3	2	1	1
3	2	1	1	1	1	4	2	0	2	3	#NULL!	3	3	1	2	4	4	4	4	4	4	3	3	4	#NULL!	3	2	3	#NULL!	#NULL!	1	2	3	3	3	2	3	3	3	0	2	3	3	3	#NULL!	3	4	3	1
1	2	1	0	1	0	2	2	1	2	1	#NULL!	3	#NULL!	1	2	2	2	2	1	2	1	1	3	1	1	1	1	1	1	1	1	1	1	1	1	1	2	2	1	1	2	1	1	1	1	1	1	1	1
1	2	1	1	1	1	4	2	0	1	2	#NULL!	2	1	1	1	3	4	4	2	3	3	3	2	3	2	3	2	3	2	2	1	1	1	1	1	1	1	1	1	1	2	2	2	1	1	1	2	2	1
1	1	1	0	1	1	4	2	0	2	2	#NULL!	#NULL!	#NULL!	1	2	3	4	4	2	3	2	2	3	2	#NULL!	1	1	1	1	1	1	2	1	1	#NULL!	1	#NULL!	1	1	1	#NULL!	#NULL!	#NULL!	#NULL!	#NULL!	#NULL!	#NULL!	#NULL!	1
1	1	0	0	1	1	3	1	0	1	2	1	1	#NULL!	1	1	1	#NULL!	#NULL!	1	1	1	1	1	1	1	1	1	1	1	1	1	1	1	#NULL!	1	1	1	1	1	1	1	3	3	1	1	1	3	1	1
2	2	0	1	1	1	3	3	1	2	2	1	1	1	0	1	1	#NULL!	4	1	2	3	2	2	1	2	3	1	3	#NULL!	#NULL!	0	1	1	1	#NULL!	#NULL!	1	1	#NULL!	0	1	3	#NULL!	#NULL!	1	3	#NULL!	2	0
1	1	1	1	0	1	2	2	0	1	2	#NULL!	2	#NULL!	1	1	1	#NULL!	2	1	2	2	2	1	1	1	1	1	2	1	2	0	1	1	1	1	1	1	1	1	1	1	2	2	2	2	1	1	1	0
1	2	1	1	0	1	2	2	1	2	2	2	2	2	1	3	3	4	4	3	4	3	4	3	3	3	3	2	2	2	2	1	3	1	1	3	2	3	1	1	0	2	2	2	3	2	3	2	2	1
1	2	1	0	0	1	1	2	1	2	3	#NULL!	2	2	0	2	2	#NULL!	#NULL!	2	3	3	3	2	1	1	3	2	3	2	3	0	2	1	1	3	1	3	1	1	0	1	#NULL!	#NULL!	#NULL!	2	1	#NULL!	#NULL!	0
1	1	1	0	1	1	2	3	1	1	1	1	1	1	1	1	1	1	1	1	1	1	1	1	1	1	1	1	1	1	1	1	1	1	1	1	1	1	1	1	1	1	#NULL!	#NULL!	#NULL!	#NULL!	#NULL!	#NULL!	#NULL!	1
1	2	1	0	1	1	1	2	1	1	#NULL!	1	1	1	1	2	#NULL!	#NULL!	#NULL!	2	3	3	#NULL!	2	2	1	3	2	4	2	2	1	1	1	1	2	1	2	1	1	1	2	1	1	3	2	#NULL!	3	1	1
1	1	1	0	0	1	1	2	0	2	2	#NULL!	3	3	1	1	1	2	#NULL!	1	1	2	3	1	2	2	2	1	1	1	2	0	2	1	2	3	1	3	1	1	1	1	1	1	1	1	2	#NULL!	2	1
1	2	1	1	1	1	2	3	1	2	3	2	1	1	1	3	3	#NULL!	4	2	4	4	4	2	1	#NULL!	3	2	1	2	2	1	2	2	2	2	2	2	3	#NULL!	1	2	2	3	2	1	2	2	1	1
1	2	1	0	1	1	1	2	1	1	2	#NULL!	1	1	1	1	1	1	#NULL!	1	1	1	2	1	1	1	1	1	1	1	1	1	1	1	1	1	1	1	1	1	1	1	#NULL!	#NULL!	#NULL!	1	1	1	1	1
2	1	0	0	1	1	3	2	1	2	2	2	1	1	1	1	#NULL!	1	4	1	1	2	2	1	2	1	2	1	1	1	1	0	1	3	1	1	1	3	2	1	1	1	#NULL!	#NULL!	#NULL!	1	1	#NULL!	1	0
1	2	1	1	0	1	4	2	1	2	2	#NULL!	1	1	1	1	1	2	2	1	2	1	2	1	3	1	2	1	2	1	1	1	2	1	1	1	1	1	1	1	1	2	1	1	#NULL!	1	2	#NULL!	1	1
1	1	0	0	1	1	1	3	0	2	3	#NULL!	4	#NULL!	1	1	1	#NULL!	#NULL!	1	2	#NULL!	2	2	2	1	2	2	2	2	1	1	1	1	#NULL!	1	1	1	1	1	1	1	1	2	3	2	1	2	2	1
2	2	1	1	1	1	2	2	0	2	1	#NULL!	4	1	0	1	1	#NULL!	#NULL!	1	3	2	#NULL!	1	2	1	3	1	1	#NULL!	#NULL!	1	1	1	#NULL!	#NULL!	#NULL!	1	1	1	1	1	1	1	1	1	1	1	1	1
1	2	1	1	1	0	2	1	0	3	3	#NULL!	3	3	1	2	3	#NULL!	#NULL!	3	3	3	3	3	2	2	3	3	2	2	3	0	3	1	3	2	1	2	1	1	1	2	2	2	1	2	3	2	3	1
1	1	1	1	1	1	1	2	1	3	2	#NULL!	1	1	1	1	2	4	4	2	2	1	3	2	2	1	2	1	1	1	#NULL!	1	2	1	1	1	1	1	1	1	1	1	1	1	1	1	1	1	1	1
1	2	1	0	1	0	1	2	1	2	3	#NULL!	2	3	1	1	3	#NULL!	#NULL!	3	2	2	3	2	2	1	2	1	2	1	3	1	2	1	3	3	1	#NULL!	1	1	1	1	1	1	1	1	3	1	1	1
1	1	1	0	1	1	1	2	0	1	2	#NULL!	1	1	1	1	1	#NULL!	#NULL!	1	3	3	3	2	1	1	2	1	2	1	1	1	1	1	1	1	1	1	1	1	1	1	1	1	#NULL!	1	1	#NULL!	1	1
2	2	1	0	1	0	1	2	0	2	2	#NULL!	#NULL!	1	1	1	1	#NULL!	#NULL!	1	2	2	1	2	1	1	2	1	2	1	1	1	1	1	1	1	1	1	1	1	1	1	1	1	1	1	1	1	1	1
1	2	1	0	1	1	4	2	1	1	3	#NULL!	1	1	1	1	2	4	4	2	2	2	3	2	1	#NULL!	2	2	2	1	2	1	2	1	#NULL!	#NULL!	1	1	1	1	1	2	1	1	1	1	2	2	1	1
1	1	1	0	0	1	1	2	0	2	2	#NULL!	1	1	1	1	1	#NULL!	#NULL!	1	2	3	3	1	1	#NULL!	2	1	1	1	1	1	1	1	#NULL!	1	1	1	1	1	1	1	1	1	#NULL!	#NULL!	1	#NULL!	1	1
1	2	1	0	1	1	1	2	0	3	1	#NULL!	1	2	1	2	2	2	2	2	1	1	1	2	2	1	1	1	1	1	1	1	3	2	3	#NULL!	3	1	3	3	1	1	1	1	1	1	2	1	1	1
1	1	1	0	0	0	1	2	1	1	1	#NULL!	#NULL!	1	1	1	1	1	1	1	1	1	1	1	1	#NULL!	2	1	1	1	1	1	1	1	#NULL!	#NULL!	1	1	1	1	1	#NULL!	#NULL!	#NULL!	#NULL!	#NULL!	#NULL!	#NULL!	#NULL!	1
1	1	1	1	0	1	1	2	1	1	2	#NULL!	1	1	1	1	1	4	4	1	3	2	2	2	1	#NULL!	1	1	1	1	1	1	2	1	1	1	1	1	1	1	1	1	1	1	3	1	1	#NULL!	1	1
1	1	1	1	0	1	1	2	0	1	2	#NULL!	2	2	1	1	1	1	1	1	1	2	2	1	1	1	2	1	2	1	1	1	2	1	1	1	1	1	2	1	1	2	2	2	2	1	1	#NULL!	1	1
1	1	1	0	1	1	2	2	0	3	3	#NULL!	1	1	1	1	2	4	4	1	2	1	2	2	2	2	1	1	2	1	1	1	2	2	1	1	1	1	1	1	1	1	1	1	1	1	1	1	1	1
1	1	1	0	1	1	1	2	1	2	2	#NULL!	1	1	1	1	1	#NULL!	#NULL!	2	3	2	2	1	1	#NULL!	2	1	1	1	1	1	1	1	1	1	1	1	1	1	1	1	1	1	#NULL!	#NULL!	1	#NULL!	1	1
1	1	0	1	1	1	3	2	1	2	3	#NULL!	1	1	1	1	1	1	#NULL!	1	1	2	3	1	1	#NULL!	1	1	1	1	1	0	3	1	1	1	1	1	1	1	1	1	2	2	3	2	3	#NULL!	2	0
2	2	1	1	1	0	2	2	0	1	4	2	1	1	0	2	#NULL!	#NULL!	#NULL!	2	1	2	#NULL!	1	2	1	2	2	3	#NULL!	#NULL!	0	1	#NULL!	1	#NULL!	#NULL!	1	1	1	0	1	2	1	1	2	1	1	2	0
1	2	1	0	0	1	1	2	1	2	1	#NULL!	2	1	1	1	2	1	2	1	2	2	2	1	1	#NULL!	2	1	2	1	1	1	2	1	#NULL!	1	2	1	2	1	1	1	2	2	#NULL!	#NULL!	1	#NULL!	1	1
1	1	1	1	1	1	2	2	1	2	2	#NULL!	#NULL!	#NULL!	1	1	1	1	1	1	1	1	1	1	1	1	1	1	1	1	1	1	2	1	#NULL!	#NULL!	2	#NULL!	2	#NULL!	1	1	1	1	1	1	1	1	1	1
2	1	1	0	0	1	1	2	0	1	4	#NULL!	1	1	0	2	#NULL!	#NULL!	#NULL!	1	2	3	4	2	1	1	3	1	3	1	1	1	2	#NULL!	1	1	1	1	1	1	0	1	1	3	1	1	#NULL!	2	1	0
1	1	1	1	0	0	1	2	1	3	3	#NULL!	1	1	1	1	1	2	#NULL!	1	3	2	3	2	2	1	3	1	1	2	1	1	3	2	2	2	1	#NULL!	2	2	1	1	2	2	1	1	2	1	1	1
1	2	1	0	1	1	2	2	0	1	1	#NULL!	#NULL!	#NULL!	1	1	1	1	2	2	2	1	1	2	1	#NULL!	1	1	1	1	1	1	2	1	#NULL!	1	1	1	1	1	1	1	1	1	2	1	2	1	1	1
1	2	1	0	1	1	1	2	0	2	2	#NULL!	1	1	1	1	1	#NULL!	#NULL!	1	1	1	1	1	1	#NULL!	1	1	1	1	1	1	2	1	1	1	1	1	1	1	1	1	1	1	1	1	3	1	2	1
1	2	1	0	1	1	1	2	1	3	3	#NULL!	2	1	1	1	2	4	4	1	2	2	3	1	1	2	2	2	2	1	1	1	2	1	1	1	1	1	1	2	1	1	2	2	2	1	1	3	2	1
1	2	1	0	1	1	2	2	0	2	2	#NULL!	2	1	1	1	1	#NULL!	#NULL!	1	1	1	1	1	1	#NULL!	1	1	1	1	1	1	2	1	#NULL!	1	1	1	1	1	1	1	1	1	1	1	1	1	1	1
1	1	1	1	0	0	1	2	1	4	4	1	1	1	1	2	4	4	4	2	2	2	4	2	3	1	4	3	4	1	2	1	4	1	1	1	1	1	1	1	1	2	1	1	3	1	#NULL!	3	1	0
1	2	1	0	1	1	1	2	1	1	2	#NULL!	#NULL!	#NULL!	1	1	1	#NULL!	#NULL!	1	2	1	3	1	1	#NULL!	1	1	1	1	1	1	1	1	#NULL!	#NULL!	1	1	1	1	1	1	1	1	#NULL!	1	1	#NULL!	1	1
2	1	1	1	0	1	1	2	0	1	2	#NULL!	#NULL!	#NULL!	1	1	1	#NULL!	1	1	2	1	1	1	1	#NULL!	1	1	1	1	1	1	1	1	#NULL!	#NULL!	1	1	1	1	1	1	1	1	#NULL!	#NULL!	1	#NULL!	1	1
1	1	1	0	1	0	2	2	0	1	3	#NULL!	1	1	1	1	2	#NULL!	#NULL!	1	2	2	3	2	1	1	2	1	2	1	2	1	1	1	1	1	1	1	1	1	1	1	1	1	1	1	1	1	2	1
1	2	1	1	1	1	2	2	0	1	2	#NULL!	1	2	0	1	1	2	#NULL!	2	4	2	1	2	3	2	4	1	4	#NULL!	#NULL!	0	2	1	#NULL!	1	1	1	1	1	1	1	2	3	#NULL!	1	1	2	3	1
1	1	1	0	1	1	1	2	1	1	2	4	1	1	1	1	1	#NULL!	#NULL!	1	2	1	2	2	1	#NULL!	2	1	3	1	1	1	1	1	#NULL!	1	1	1	1	1	1	1	1	#NULL!	#NULL!	#NULL!	1	#NULL!	1	1
1	1	1	1	0	0	1	2	1	1	1	#NULL!	1	#NULL!	1	1	1	#NULL!	#NULL!	1	4	1	1	1	1	#NULL!	1	1	1	1	1	1	1	1	1	1	1	1	1	1	1	1	1	1	1	1	1	1	2	1
3	1	1	0	1	1	1	1	1	2	3	#NULL!	2	2	1	2	3	4	4	3	4	2	3	1	3	#NULL!	3	2	3	#NULL!	1	1	3	#NULL!	#NULL!	#NULL!	2	1	1	1	1	#NULL!	#NULL!	#NULL!	#NULL!	#NULL!	#NULL!	#NULL!	1	1
1	2	1	1	0	0	1	1	0	3	3	#NULL!	2	1	1	1	3	#NULL!	#NULL!	2	2	3	2	1	#NULL!	#NULL!	2	1	1	1	1	1	2	#NULL!	#NULL!	4	2	2	1	#NULL!	1	2	#NULL!	#NULL!	#NULL!	2	2	#NULL!	2	1
1	1	1	1	0	1	1	2	1	4	#NULL!	#NULL!	2	2	1	3	4	#NULL!	#NULL!	4	4	4	#NULL!	3	3	#NULL!	#NULL!	#NULL!	#NULL!	#NULL!	2	1	1	1	2	2	2	2	4	2	1	2	2	2	#NULL!	1	1	#NULL!	1	1
2	1	1	1	1	1	3	2	1	2	3	#NULL!	2	3	0	1	2	#NULL!	#NULL!	3	3	2	3	3	2	1	3	1	3	1	1	1	1	1	2	3	3	2	1	1	0	2	3	2	#NULL!	2	3	#NULL!	3	1
1	2	1	0	1	1	2	2	1	1	2	#NULL!	2	2	1	1	2	#NULL!	2	2	2	2	2	2	1	#NULL!	2	1	2	1	1	1	1	1	#NULL!	#NULL!	1	1	1	1	1	1	1	1	1	1	1	1	1	1
3	2	0	1	1	0	4	2	1	2	3	#NULL!	2	2	1	3	3	4	4	3	4	3	4	2	2	2	4	2	3	2	2	1	2	1	1	4	2	2	1	4	1	2	3	3	2	2	1	2	1	1
1	1	1	0	1	1	4	2	1	1	2	#NULL!	1	1	1	1	1	#NULL!	#NULL!	1	1	1	2	2	1	1	1	1	1	1	1	1	1	1	#NULL!	1	1	1	1	1	1	1	1	1	#NULL!	1	1	#NULL!	1	1
1	2	1	1	1	1	3	1	1	1	1	2	1	1	1	1	1	1	1	1	2	2	2	1	1	1	1	1	1	1	1	1	1	1	1	1	1	1	1	1	1	1	2	2	2	1	1	1	1	1
1	2	1	0	1	1	4	2	0	1	2	#NULL!	#NULL!	#NULL!	1	1	1	#NULL!	#NULL!	1	1	2	2	1	2	1	2	2	2	1	1	1	1	2	#NULL!	2	1	2	1	1	1	1	1	#NULL!	#NULL!	#NULL!	#NULL!	#NULL!	2	1
1	2	1	0	0	0	2	2	1	2	2	#NULL!	3	3	1	1	2	#NULL!	#NULL!	2	2	2	3	2	1	1	2	2	2	2	2	1	2	1	2	3	2	2	1	1	1	1	2	2	2	2	3	1	1	1
1	1	1	1	0	1	1	2	1	1	1	#NULL!	1	#NULL!	1	2	2	#NULL!	#NULL!	2	4	2	1	3	1	1	3	2	3	2	2	1	1	1	#NULL!	#NULL!	1	1	1	1	1	1	1	1	#NULL!	#NULL!	2	#NULL!	1	1
2	2	1	1	1	0	1	2	0	1	1	#NULL!	#NULL!	#NULL!	1	2	3	#NULL!	#NULL!	1	1	1	1	1	2	1	2	1	2	1	1	1	1	2	#NULL!	1	1	1	1	1	1	1	2	2	3	1	1	#NULL!	2	1
1	2	1	0	1	1	1	2	1	1	4	1	1	1	1	1	4	1	4	3	3	1	4	2	2	1	4	2	3	1	1	1	1	3	1	1	1	1	1	1	1	1	3	1	1	1	1	1	1	1
2	2	1	0	0	1	2	2	1	1	1	#NULL!	#NULL!	#NULL!	1	1	1	#NULL!	2	1	1	2	2	1	1	#NULL!	1	1	1	1	1	1	1	1	#NULL!	1	1	1	1	1	1	1	1	1	#NULL!	1	1	#NULL!	1	1
1	2	1	0	1	0	1	2	1	2	3	#NULL!	2	2	1	2	2	#NULL!	#NULL!	2	3	3	3	2	2	3	1	1	1	1	1	0	1	2	1	2	1	1	1	1	0	1	1	1	1	1	1	1	1	1
1	1	1	1	1	1	2	3	0	2	2	#NULL!	2	2	1	2	4	4	4	2	2	3	2	2	3	2	2	1	2	2	1	1	2	2	1	2	1	1	1	1	1	2	3	3	#NULL!	#NULL!	2	#NULL!	3	1
2	2	1	1	0	0	2	2	0	1	4	#NULL!	#NULL!	1	1	1	4	4	4	1	2	2	#NULL!	1	1	#NULL!	2	1	2	1	1	1	1	1	1	#NULL!	1	1	1	1	1	1	2	2	3	1	1	1	1	1
1	1	1	0	1	1	1	2	1	2	3	#NULL!	1	2	1	1	1	#NULL!	#NULL!	2	1	2	3	2	1	#NULL!	1	1	1	1	2	1	2	1	#NULL!	2	2	1	1	1	1	1	1	3	1	1	1	1	2	1
2	2	1	1	0	1	1	2	1	2	3	#NULL!	1	2	0	1	2	#NULL!	#NULL!	1	2	2	3	1	2	1	2	1	2	1	1	0	1	2	1	1	1	2	2	2	0	1	1	1	1	1	1	1	1	1
1	2	1	0	1	1	2	2	1	1	3	1	2	1	1	1	4	4	4	1	1	3	4	2	2	1	2	1	2	1	1	1	3	1	2	1	1	1	1	1	1	1	1	1	1	1	1	1	1	1
1	2	1	0	1	1	3	2	1	#NULL!	#NULL!	#NULL!	#NULL!	#NULL!	#NULL!	#NULL!	#NULL!	#NULL!	#NULL!	#NULL!	#NULL!	#NULL!	#NULL!	#NULL!	#NULL!	#NULL!	#NULL!	#NULL!	#NULL!	#NULL!	#NULL!	#NULL!	#NULL!	#NULL!	#NULL!	#NULL!	#NULL!	#NULL!	#NULL!	#NULL!	#NULL!	#NULL!	#NULL!	#NULL!	#NULL!	#NULL!	#NULL!	#NULL!	#NULL!	#NULL!
[truncated: 392 more columns]

## Sheet: Codebook dataset PAI-YA
Variable name	Variable label	Values
Meth_compl	Method of completion	1=online; 2=telephone interview; 3=paper-and-pencil version
Sex	Sex	1=male; 2=female
Nationality	Nationality	0=other; 1=Dutch
Study	Currently studying	0=yes; 1=no
Paid_job	Currently a paid job	0=yes; 1=no
Vol_work	Currently voluntary work	0=yes; 1=no
Finan	Financial situation	1=usually enough money; 2=just enough money; 3=not enough money; 4=no answer
Cogn_imp	Cognitive impairment	1=yes; 2=no; 3=don't know
Comorbidity	Comorbidity	0=yes; 1=no
PAI_RV1	Reading text	1=not difficult; 2=slightly difficult; 3=very difficult; 4=impossible
PAI_RV2	Reading handwriting	1=not difficult; 2=slightly difficult; 3=very difficult; 4=impossible
PAI_RV3	Reading braille	1=not difficult; 2=slightly difficult; 3=very difficult; 4=impossible
PAI_RV4	Finding visual aids	1=not difficult; 2=slightly difficult; 3=very difficult; 4=impossible
PAI_RV5	Using visual aids	1=not difficult; 2=slightly difficult; 3=very difficult; 4=impossible
Rehab_RV	Do you have any questions regarding the topic reading and visual aids or would you like to receive rehabilitation for this?	0=yes; 1=no
PAI_MO1	Walking	1=not difficult; 2=slightly difficult; 3=very difficult; 4=impossible
PAI_MO2	Cycling	1=not difficult; 2=slightly difficult; 3=very difficult; 4=impossible
PAI_MO3	Driving a scooter	1=not difficult; 2=slightly difficult; 3=very difficult; 4=impossible
PAI_MO4	Driving a car	1=not difficult; 2=slightly difficult; 3=very difficult; 4=impossible
PAI_MO5	Participating in traffic at daytime	1=not difficult; 2=slightly difficult; 3=very difficult; 4=impossible
PAI_MO6	Participating in traffic at night	1=not difficult; 2=slightly difficult; 3=very difficult; 4=impossible
PAI_MO7	Estimating the speed of other traffic	1=not difficult; 2=slightly difficult; 3=very difficult; 4=impossible
PAI_MO8	Reading traffic signs	1=not difficult; 2=slightly difficult; 3=very difficult; 4=impossible
PAI_MO9	Handling steps and stairs	1=not difficult; 2=slightly difficult; 3=very difficult; 4=impossible
PAI_MO10	Traveling with public transport	1=not difficult; 2=slightly difficult; 3=very difficult; 4=impossible
PAI_MO11	Finding support for independent travelling	1=not difficult; 2=slightly difficult; 3=very difficult; 4=impossible
PAI_MO12	Finding the way to and at an unknown location	1=not difficult; 2=slightly difficult; 3=very difficult; 4=impossible
PAI_MO13	Exploring the own neighborhood	1=not difficult; 2=slightly difficult; 3=very difficult; 4=impossible
PAI_MO14	Exploring a new neighborhood	1=not difficult; 2=slightly difficult; 3=very difficult; 4=impossible
PAI_MO15	Finding the way to school or work	1=not difficult; 2=slightly difficult; 3=very difficult; 4=impossible
PAI_MO16	Finding the way at school and work	1=not difficult; 2=slightly difficult; 3=very difficult; 4=impossible
Rehab_MO	Do you have any questions regarding the topic mobility or would you like to receive rehabilitation for this?	0=yes; 1=no
PAI_CS1	Reading text from a screen	1=not difficult; 2=slightly difficult; 3=very difficult; 4=impossible
PAI_CS2	Banking online	1=not difficult; 2=slightly difficult; 3=very difficult; 4=impossible
PAI_CS3	Using digital visual aids	1=not difficult; 2=slightly difficult; 3=very difficult; 4=impossible
PAI_CS4	Finding suitable computer software	1=not difficult; 2=slightly difficult; 3=very difficult; 4=impossible
PAI_CS5	Using the computer	1=not difficult; 2=slightly difficult; 3=very difficult; 4=impossible
PAI_CS6	Finding suitable apps for tablet or smartphone	1=not difficult; 2=slightly difficult; 3=very difficult; 4=impossible
PAI_CS7	Using the tablet or smartphone	1=not difficult; 2=slightly difficult; 3=very difficult; 4=impossible
PAI_CS8	Using social media	1=not difficult; 2=slightly difficult; 3=very difficult; 4=impossible
Rehab_CS	Do you have any questions regarding the topic computer skills or would you like to receive rehabilitation for this?	0=yes; 1=no
PAI_LF1	Paying	1=not difficult; 2=slightly difficult; 3=very difficult; 4=impossible
PAI_LF2	Managing finances	1=not difficult; 2=slightly difficult; 3=very difficult; 4=impossible
PAI_LF3	Organizing administration	1=not difficult; 2=slightly difficult; 3=very difficult; 4=impossible
PAI_LF4	Finding a suitable house	1=not difficult; 2=slightly difficult; 3=very difficult; 4=impossible
PAI_LF5	Organizing the house	1=not difficult; 2=slightly difficult; 3=very difficult; 4=impossible
PAI_LF6	Getting the right amount of light	1=not difficult; 2=slightly difficult; 3=very difficult; 4=impossible
PAI_LF7	Living independent	1=not difficult; 2=slightly difficult; 3=very difficult; 4=impossible
PAI_LF8	Organizing the day	1=not difficult; 2=slightly difficult; 3=very difficult; 4=impossible
Rehab_LF	Do you have any questions regarding the topic living independently and finances or would you like to receive rehabilitation for this?	0=yes; 1=no
PAI_HH1	Shopping	1=not difficult; 2=slightly difficult; 3=very difficult; 4=impossible
PAI_HH2	Doing groceries	1=not difficult; 2=slightly difficult; 3=very difficult; 4=impossible
PAI_HH3	Cooking	1=not difficult; 2=slightly difficult; 3=very difficult; 4=impossible
PAI_HH4	Finding kitchen equipment	1=not difficult; 2=slightly difficult; 3=very difficult; 4=impossible
PAI_HH5	Finding suitable recipes	1=not difficult; 2=slightly difficult; 3=very difficult; 4=impossible
PAI_HH6	Doing household activities	1=not difficult; 2=slightly difficult; 3=very difficult; 4=impossible
PAI_HH7	Operating household devices	1=not difficult; 2=slightly difficult; 3=very difficult; 4=impossible
Rehab_HH	Do you have any questions regarding the topic household or would you like to receive rehabilitation for this?	0=yes; 1=no
PAI_SC1	Picking clothes	1=not difficult; 2=slightly difficult; 3=very difficult; 4=impossible
PAI_SC2	Taking care of face	1=not difficult; 2=slightly difficult; 3=very difficult; 4=impossible
PAI_SC3	Taking care of nails	1=not difficult; 2=slightly difficult; 3=very difficult; 4=impossible
PAI_SC4	Taking care of hair	1=not difficult; 2=slightly difficult; 3=very difficult; 4=impossible
PAI_SC5	Distinguishing care products	1=not difficult; 2=slightly difficult; 3=very difficult; 4=impossible
PAI_SC6	Taking the right medication	1=not difficult; 2=slightly difficult; 3=very difficult; 4=impossible
PAI_SC7	Following the latest trends	1=not difficult; 2=slightly difficult; 3=very difficult; 4=impossible
Rehab_SC	Do you have any questions regarding the topic self-care or would you like to receive rehabilitation for this?	0=yes; 1=no
PAI_LT1	Gaming	1=not difficult; 2=slightly difficult; 3=very difficult; 4=impossible
PAI_LT2	Sporting	1=not difficult; 2=slightly difficult; 3=very difficult; 4=impossible
PAI_LT3	Making music	1=not difficult; 2=slightly difficult; 3=very difficult; 4=impossible
PAI_LT4	Going to a cinema, theater or concert	1=not difficult; 2=slightly difficult; 3=very difficult; 4=impossible
PAI_LT5	Following a film in a cinema	1=not difficult; 2=slightly difficult; 3=very difficult; 4=impossible
PAI_LT6	Following a concert or show in a theater	1=not difficult; 2=slightly difficult; 3=very difficult; 4=impossible
PAI_LT7	Following TV series	1=not difficult; 2=slightly difficult; 3=very difficult; 4=impossible
PAI_LT8	Reading books	1=not difficult; 2=slightly difficult; 3=very difficult; 4=impossible
PAI_LT9	Finding a suitable sport	1=not difficult; 2=slightly difficult; 3=very difficult; 4=impossible
PAI_LT10	Participating at a sport club	1=not difficult; 2=slightly difficult; 3=very difficult; 4=impossible
PAI_LT11	Exploring possibilities for sport	1=not difficult; 2=slightly difficult; 3=very difficult; 4=impossible
Rehab_LT	Do you have any questions regarding the topic leisure time or would you like to receive rehabilitation for this?	0=yes; 1=no
PAI_HG1	Booking holidays	1=not difficult; 2=slightly difficult; 3=very difficult; 4=impossible
PAI_HG2	Travelling internationally	1=not difficult; 2=slightly difficult; 3=very difficult; 4=impossible
PAI_HG3	Finding an agreed bar	1=not difficult; 2=slightly difficult; 3=very difficult; 4=impossible
PAI_HG4	Moving in a bar	1=not difficult; 2=slightly difficult; 3=very difficult; 4=impossible
PAI_HG5	Planning a daytrip	1=not difficult; 2=slightly difficult; 3=very difficult; 4=impossible
PAI_HG6	Going on a daytrip	1=not difficult; 2=slightly difficult; 3=very difficult; 4=impossible
PAI_HG7	Participating in nightlife	1=not difficult; 2=slightly difficult; 3=very difficult; 4=impossible
PAI_HG8	Sitting on a terrace	1=not difficult; 2=slightly difficult; 3=very difficult; 4=impossible
PAI_HG9	Going on a weekend trip	1=not difficult; 2=slightly difficult; 3=very difficult; 4=impossible
PAI_HG10	Going on holiday with friends	1=not difficult; 2=slightly difficult; 3=very difficult; 4=impossible
PAI_HG11	Choosing a dish in a restaurant	1=not difficult; 2=slightly difficult; 3=very difficult; 4=impossible
Rehab_HG	Do you have any questions regarding the topic hilday and going out or would you like to receive rehabilitation for this?	0=yes; 1=no
PAI_SR1	Getting to know others	1=not difficult; 2=slightly difficult; 3=very difficult; 4=impossible
PAI_SR2	Making contact with others	1=not difficult; 2=slightly difficult; 3=very difficult; 4=impossible
PAI_SR3	Initiating and maintaining social contacts	1=not difficult; 2=slightly difficult; 3=very difficult; 4=impossible
PAI_SR4	Recognizing persons	1=not difficult; 2=slightly difficult; 3=very difficult; 4=impossible
PAI_SR5	Recognizing facial expressions	1=not difficult; 2=slightly difficult; 3=very difficult; 4=impossible
PAI_SR6	Getting to know neighbors	1=not difficult; 2=slightly difficult; 3=very difficult; 4=impossible
PAI_SR7	Making new friends	1=not difficult; 2=slightly difficult; 3=very difficult; 4=impossible
PAI_SR8	Participating in student life	1=not difficult; 2=slightly difficult; 3=very difficult; 4=impossible
PAI_SR9	Participating in activities	1=not difficult; 2=slightly difficult; 3=very difficult; 4=impossible
PAI_SR10	Meeting at friends	1=not difficult; 2=slightly difficult; 3=very difficult; 4=impossible
PAI_SR11	Inviting friends	1=not difficult; 2=slightly difficult; 3=very difficult; 4=impossible
Rehab_SR	Do you have any questions regarding the topic social relationships or would you like to receive rehabilitation for this?	0=yes; 1=no
PAI_RR1	Dating	1=not difficult; 2=slightly difficult; 3=very difficult; 4=impossible
PAI_RR2	Initiating and maintaining a relationship	1=not difficult; 2=slightly difficult; 3=very difficult; 4=impossible
PAI_RR3	Handling intimacy and sexuality	1=not difficult; 2=slightly difficult; 3=very difficult; 4=impossible
Rehab_RR	Do you have any questions regarding the topic intimate/romantic relationships or would you like to receive rehabilitation for this?	0=yes; 1=no
PAI_PC1	Getting into contact with peers	1=not difficult; 2=slightly difficult; 3=very difficult; 4=impossible
PAI_PC2	Exchanging experiences with peers	1=not difficult; 2=slightly difficult; 3=very difficult; 4=impossible
PAI_PC3	Exchanging experiences regarding visual aids	1=not difficult; 2=slightly difficult; 3=very difficult; 4=impossible
PAI_PC4	Finding organized activities	1=not difficult; 2=slightly difficult; 3=very difficult; 4=impossible
PAI_PC5	Finding organized holidays	1=not difficult; 2=slightly difficult; 3=very difficult; 4=impossible
PAI_PC6	Exchanging information about work	1=not difficult; 2=slightly difficult; 3=very difficult; 4=impossible
Rehab_PC	Do you have any questions regarding the topic peer contact or would you like to receive rehabilitation for this?	0=yes; 1=no
PAI_CO1	Expressing in words	1=not difficult; 2=slightly difficult; 3=very difficult; 4=impossible
PAI_CO2	Asking questions	1=not difficult; 2=slightly difficult; 3=very difficult; 4=impossible
PAI_CO3	Expressing feelings	1=not difficult; 2=slightly difficult; 3=very difficult; 4=impossible
PAI_CO4	Participating in a conversation	1=not difficult; 2=slightly difficult; 3=very difficult; 4=impossible
PAI_CO5	Asking acquaintances for help	1=not difficult; 2=slightly difficult; 3=very difficult; 4=impossible
PAI_CO6	Asking strangers for help	1=not difficult; 2=slightly difficult; 3=very difficult; 4=impossible
PAI_CO7	Estimating the emotions of others	1=not difficult; 2=slightly difficult; 3=very difficult; 4=impossible
PAI_CO8	Estimating physical distance to others	1=not difficult; 2=slightly difficult; 3=very difficult; 4=impossible
PAI_CO9	Sharing opinions	1=not difficult; 2=slightly difficult; 3=very difficult; 4=impossible
PAI_CO10	Expressing what one can and cannot see	1=not difficult; 2=slightly difficult; 3=very difficult; 4=impossible
PAI_CO11	Explaining consequences of visual impairment	1=not difficult; 2=slightly difficult; 3=very difficult; 4=impossible
Rehab_CO	Do you have any questions regarding the topic communication or would you like to receive rehabilitation for this?	0=yes; 1=no
PAI_IR1	Arranging allowances	1=not difficult; 2=slightly difficult; 3=very difficult; 4=impossible
PAI_IR2	Participating in workshops about study/work	1=not difficult; 2=slightly difficult; 3=very difficult; 4=impossible
PAI_IR3	Participating in online workshops about study/work	1=not difficult; 2=slightly difficult; 3=very difficult; 4=impossible
PAI_IR4	Attending information sessions about studying	1=not difficult; 2=slightly difficult; 3=very difficult; 4=impossible
PAI_IR5	Getting informed about possibilities for studies	1=not difficult; 2=slightly difficult; 3=very difficult; 4=impossible
PAI_IR6	Participating in meetings with potential employers	1=not difficult; 2=slightly difficult; 3=very difficult; 4=impossible
PAI_IR7	Finding work with appreciation	1=not difficult; 2=slightly difficult; 3=very difficult; 4=impossible
PAI_IR8	Participating in a job fair	1=not difficult; 2=slightly difficult; 3=very difficult; 4=impossible
PAI_IR9	Finding support for job seeking	1=not difficult; 2=slightly difficult; 3=very difficult; 4=impossible
PAI_IR10	Finding information about legislation regarding work	1=not difficult; 2=slightly difficult; 3=very difficult; 4=impossible
PAI_IR11	Participating in information meetings about legislation	1=not difficult; 2=slightly difficult; 3=very difficult; 4=impossible
PAI_IR12	Participating in a career investigation	1=not difficult; 2=slightly difficult; 3=very difficult; 4=impossible
Rehab_IR	Do you have any questions regarding the topic information/regulations or would you like to receive rehabilitation for this?	0=yes; 1=no
PAI_ST1	Finding a suitable study	1=not difficult; 2=slightly difficult; 3=very difficult; 4=impossible
PAI_ST2	Following classes	1=not difficult; 2=slightly difficult; 3=very difficult; 4=impossible
PAI_ST3	Following study materials	1=not difficult; 2=slightly difficult; 3=very difficult; 4=impossible
PAI_ST4	Participating in courses about computer programs	1=not difficult; 2=slightly difficult; 3=very difficult; 4=impossible
PAI_ST5	Regulating issues around a study	1=not difficult; 2=slightly difficult; 3=very difficult; 4=impossible
PAI_ST6	Following a study	1=not difficult; 2=slightly difficult; 3=very difficult; 4=impossible
PAI_ST7	Doing homework	1=not difficult; 2=slightly difficult; 3=very difficult; 4=impossible
PAI_ST8	Finishing a study	1=not difficult; 2=slightly difficult; 3=very difficult; 4=impossible
Rehab_ST	Do you have any questions regarding the topic study or would you like to receive rehabilitation for this?	0=yes; 1=no
PAI_AP1	Applying	1=not difficult; 2=slightly difficult; 3=very difficult; 4=impossible
PAI_AP2	Presenting during a job interview	1=not difficult; 2=slightly difficult; 3=very difficult; 4=impossible
PAI_AP3	Knowing who to approach for employers’ questions	1=not difficult; 2=slightly difficult; 3=very difficult; 4=impossible
PAI_AP4	Telling employer about visual impairment	1=not difficult; 2=slightly difficult; 3=very difficult; 4=impossible
Rehab_AP	Do you have any questions regarding the topic applying or would you like to receive rehabilitation for this?	0=yes; 1=no
PAI_WO1	Recognizing colleagues	1=not difficult; 2=slightly difficult; 3=very difficult; 4=impossible
PAI_WO2	Having a paid job	1=not difficult; 2=slightly difficult; 3=very difficult; 4=impossible
PAI_WO3	Having voluntary work	1=not difficult; 2=slightly difficult; 3=very difficult; 4=impossible
PAI_WO4	Handling work pressure	1=not difficult; 2=slightly difficult; 3=very difficult; 4=impossible
PAI_WO5	Presenting in business environment	1=not difficult; 2=slightly difficult; 3=very difficult; 4=impossible
PAI_WO6	Performing work adequately	1=not difficult; 2=slightly difficult; 3=very difficult; 4=impossible
Rehab_WO	Do you have any questions regarding the topic work or would you like to receive rehabilitation for this?	0=yes; 1=no
PAI_AS1	Understanding visual impairment	1=not difficult; 2=slightly difficult; 3=very difficult; 4=impossible
PAI_AS2	Feeling confident	1=not difficult; 2=slightly difficult; 3=very difficult; 4=impossible
PAI_AS3	Presenting in private environment	1=not difficult; 2=slightly difficult; 3=very difficult; 4=impossible
PAI_AS4	Maintaining energy levels	1=not difficult; 2=slightly difficult; 3=very difficult; 4=impossible
PAI_AS5	Preventing feelings of loneliness	1=not difficult; 2=slightly difficult; 3=very difficult; 4=impossible
PAI_AS6	Feeling equal to others	1=not difficult; 2=slightly difficult; 3=very difficult; 4=impossible
PAI_AS7	Dealing with misunderstanding	1=not difficult; 2=slightly difficult; 3=very difficult; 4=impossible
Rehab_AS	Do you have any questions regarding the topic acceptance/self-consciousness or would you like to receive rehabilitation for this?	0=yes; 1=no
Evaluation_1	Meaningfulness PAI-YA for insight in possibilities of rehabilitation	0=meaningless; 1=not meaningful; 2=neutral; 3=meaningful; 4=very meaningful
Evaluation_2	Representation of commonly experienced challenges in PAI-YA	0=bad; 1=moderate; 2=reasonable; 3=good; 4=very good
Evaluation_3	Difficulty choosing the appropriate response option in the PAI-YA	0=always/almost always; 1=often; 2=regularly; 3=sometime; 4=never/almost never
Evaluation_4	Satisfaction with administration time of the PAI-YA	0=very unsatisfied; 1=unsatisfied; 2-neutral; 3=satisfied; 4=very satisfied
Evaluation_5	Duration to fill in PAI-YA	None
Age	Age in years	None
Test_Retest	Days between test and retest	None
Educat	Education in years	None
Sum_PAIYA	Sumscore 60-item PAI-YA (at least 70% has to be filled in, responses 0-2)	None
SF36_PF	SF36 physical functioning PF sumscore	None
SF36_RP	SF36 role functioning physical RP sumscore	None
SF36_RE	SF36 role functioning emotional RE sumscore	None
SF36_SF	SF36 social functioning SF sumscore	None
SF36_BP	SF36 bodily pain BP sumscore	None
SF36_MH	SF36 mental health MH sumscore	None
SF36_VT	SF36 vitality VT sumscore	None
SF36_GH	SF36 general health GH sumscore	None
eq5d	Utility score EQ5D	None
IPA_Sum_AI	IPA autonomy indoors AI sumscore	None
IPA_Sum_FR	IPA family role FR sumscore	None
IPA_Sum_AO	IPA autonomy outdoors AO sumscore	None
IPA_Sum_SR	IPA social life and relationships SR sumscore	None
IPA_Sum_WO	IPA work and education WO sumscore	None
Sum_LVQOL	LVQOL sumscore	None
Theta_score	Theta score from IRT analyses (60-item PAI-YA)	None
Edu_three	Education in three levels	1=primary; 2=secondary; 3=higher
Vis_imp	Self-reported vision loss	1=blind; 2=low vision; 3=mild vision loss; 4=unknown
PAI_T2_RV1	Reading text	1=not difficult; 2=slightly difficult; 3=very difficult; 4=impossible
PAI_T2_RV2	Reading handwriting	1=not difficult; 2=slightly difficult; 3=very difficult; 4=impossible
PAI_T2_RV3	Reading braille	1=not difficult; 2=slightly difficult; 3=very difficult; 4=impossible
PAI_T2_RV4	Finding visual aids	1=not difficult; 2=slightly difficult; 3=very difficult; 4=impossible
PAI_T2_RV5	Using visual aids	1=not difficult; 2=slightly difficult; 3=very difficult; 4=impossible
Rehab_T2_RV	Do you have any questions regarding the topic reading and visual aids or would you like to receive rehabilitation for this?	0=yes; 1=no
PAI_T2_MO1	Walking	1=not difficult; 2=slightly difficult; 3=very difficult; 4=impossible
PAI_T2_MO2	Cycling	1=not difficult; 2=slightly difficult; 3=very difficult; 4=impossible
PAI_T2_MO3	Driving a scooter	1=not difficult; 2=slightly difficult; 3=very difficult; 4=impossible
PAI_T2_MO4	Driving a car	1=not difficult; 2=slightly difficult; 3=very difficult; 4=impossible
PAI_T2_MO5	Participating in traffic at daytime	1=not difficult; 2=slightly difficult; 3=very difficult; 4=impossible
PAI_T2_MO6	Participating in traffic at night	1=not difficult; 2=slightly difficult; 3=very difficult; 4=impossible
PAI_T2_MO7	Estimating the speed of other traffic	1=not difficult; 2=slightly difficult; 3=very difficult; 4=impossible
PAI_T2_MO8	Reading traffic signs	1=not difficult; 2=slightly difficult; 3=very difficult; 4=impossible
PAI_T2_MO9	Handling steps and stairs	1=not difficult; 2=slightly difficult; 3=very difficult; 4=impossible
PAI_T2_MO10	Traveling with public transport	1=not difficult; 2=slightly difficult; 3=very difficult; 4=impossible
PAI_T2_MO11	Finding support for independent travelling	1=not difficult; 2=slightly difficult; 3=very difficult; 4=impossible
PAI_T2_MO12	Finding the way to and at an unknown location	1=not difficult; 2=slightly difficult; 3=very difficult; 4=impossible
PAI_T2_MO13	Exploring the own neighborhood	1=not difficult; 2=slightly difficult; 3=very difficult; 4=impossible
PAI_T2_MO14	Exploring a new neighborhood	1=not difficult; 2=slightly difficult; 3=very difficult; 4=impossible
PAI_T2_MO15	Finding the way to school or work	1=not difficult; 2=slightly difficult; 3=very difficult; 4=impossible
PAI_T2_MO16	Finding the way at school and work	1=not difficult; 2=slightly difficult; 3=very difficult; 4=impossible
Rehab_T2_MO	Do you have any questions regarding the topic mobility or would you like to receive rehabilitation for this?	0=yes; 1=no
PAI_T2_CS1	Reading text from a screen	1=not difficult; 2=slightly difficult; 3=very difficult; 4=impossible
PAI_T2_CS2	Banking online	1=not difficult; 2=slightly difficult; 3=very difficult; 4=impossible
PAI_T2_CS3	Using digital visual aids	1=not difficult; 2=slightly difficult; 3=very difficult; 4=impossible
PAI_T2_CS4	Finding suitable computer software	1=not difficult; 2=slightly difficult; 3=very difficult; 4=impossible
PAI_T2_CS5	Using the computer	1=not difficult; 2=slightly difficult; 3=very difficult; 4=impossible
PAI_T2_CS6	Finding suitable apps for tablet or smartphone	1=not difficult; 2=slightly difficult; 3=very difficult; 4=impossible
PAI_T2_CS7	Using the tablet or smartphone	1=not difficult; 2=slightly difficult; 3=very difficult; 4=impossible
PAI_T2_CS8	Using social media	1=not difficult; 2=slightly difficult; 3=very difficult; 4=impossible
Rehab_T2_CS	Do you have any questions regarding the topic computer skills or would you like to receive rehabilitation for this?	0=yes; 1=no
PAI_T2_LF1	Paying	1=not difficult; 2=slightly difficult; 3=very difficult; 4=impossible
PAI_T2_LF2	Managing finances	1=not difficult; 2=slightly difficult; 3=very difficult; 4=impossible
PAI_T2_LF3	Organizing administration	1=not difficult; 2=slightly difficult; 3=very difficult; 4=impossible
PAI_T2_LF4	Finding a suitable house	1=not difficult; 2=slightly difficult; 3=very difficult; 4=impossible
PAI_T2_LF5	Organizing the house	1=not difficult; 2=slightly difficult; 3=very difficult; 4=impossible
PAI_T2_LF6	Getting the right amount of light	1=not difficult; 2=slightly difficult; 3=very difficult; 4=impossible
PAI_T2_LF7	Living independent	1=not difficult; 2=slightly difficult; 3=very difficult; 4=impossible
PAI_T2_LF8	Organizing the day	1=not difficult; 2=slightly difficult; 3=very difficult; 4=impossible
Rehab_T2_LF	Do you have any questions regarding the topic living independently and finances or would you like to receive rehabilitation for this?	0=yes; 1=no
PAI_T2_HH1	Shopping	1=not difficult; 2=slightly difficult; 3=very difficult; 4=impossible
PAI_T2_HH2	Doing groceries	1=not difficult; 2=slightly difficult; 3=very difficult; 4=impossible
PAI_T2_HH3	Cooking	1=not difficult; 2=slightly difficult; 3=very difficult; 4=impossible
PAI_T2_HH4	Finding kitchen equipment	1=not difficult; 2=slightly difficult; 3=very difficult; 4=impossible
PAI_T2_HH5	Finding suitable recipes	1=not difficult; 2=slightly difficult; 3=very difficult; 4=impossible
PAI_T2_HH6	Doing household activities	1=not difficult; 2=slightly difficult; 3=very difficult; 4=impossible
PAI_T2_HH7	Operating household devices	1=not difficult; 2=slightly difficult; 3=very difficult; 4=impossible
Rehab_T2_HH	Do you have any questions regarding the topic household or would you like to receive rehabilitation for this?	0=yes; 1=no
PAI_T2_SC1	Picking clothes	1=not difficult; 2=slightly difficult; 3=very difficult; 4=impossible
PAI_T2_SC2	Taking care of face	1=not difficult; 2=slightly difficult; 3=very difficult; 4=impossible
PAI_T2_SC3	Taking care of nails	1=not difficult; 2=slightly difficult; 3=very difficult; 4=impossible
PAI_T2_SC4	Taking care of hair	1=not difficult; 2=slightly difficult; 3=very difficult; 4=impossible
PAI_T2_SC5	Distinguishing care products	1=not difficult; 2=slightly difficult; 3=very difficult; 4=impossible
PAI_T2_SC6	Taking the right medication	1=not difficult; 2=slightly difficult; 3=very difficult; 4=impossible
PAI_T2_SC7	Following the latest trends	1=not difficult; 2=slightly difficult; 3=very difficult; 4=impossible
Rehab_T2_SC	Do you have any questions regarding the topic self-care or would you like to receive rehabilitation for this?	0=yes; 1=no
PAI_T2_LT1	Gaming	1=not difficult; 2=slightly difficult; 3=very difficult; 4=impossible
PAI_T2_LT2	Sporting	1=not difficult; 2=slightly difficult; 3=very difficult; 4=impossible
PAI_T2_LT3	Making music	1=not difficult; 2=slightly difficult; 3=very difficult; 4=impossible
PAI_T2_LT4	Going to a cinema, theater or concert	1=not difficult; 2=slightly difficult; 3=very difficult; 4=impossible
PAI_T2_LT5	Following a film in a cinema	1=not difficult; 2=slightly difficult; 3=very difficult; 4=impossible
PAI_T2_LT6	Following a concert or show in a theater	1=not difficult; 2=slightly difficult; 3=very difficult; 4=impossible
PAI_T2_LT7	Following TV series	1=not difficult; 2=slightly difficult; 3=very difficult; 4=impossible
PAI_T2_LT8	Reading books	1=not difficult; 2=slightly difficult; 3=very difficult; 4=impossible
PAI_T2_LT9	Finding a suitable sport	1=not difficult; 2=slightly difficult; 3=very difficult; 4=impossible
PAI_T2_LT10	Participating at a sport club	1=not difficult; 2=slightly difficult; 3=very difficult; 4=impossible
PAI_T2_LT11	Exploring possibilities for sport	1=not difficult; 2=slightly difficult; 3=very difficult; 4=impossible
Rehab_T2_LT	Do you have any questions regarding the topic leisure time or would you like to receive rehabilitation for this?	0=yes; 1=no
PAI_T2_HG1	Booking holidays	1=not difficult; 2=slightly difficult; 3=very difficult; 4=impossible
PAI_T2_HG2	Travelling internationally	1=not difficult; 2=slightly difficult; 3=very difficult; 4=impossible
PAI_T2_HG3	Finding an agreed bar	1=not difficult; 2=slightly difficult; 3=very difficult; 4=impossible
PAI_T2_HG4	Moving in a bar	1=not difficult; 2=slightly difficult; 3=very difficult; 4=impossible
PAI_T2_HG5	Planning a daytrip	1=not difficult; 2=slightly difficult; 3=very difficult; 4=impossible
PAI_T2_HG6	Going on a daytrip	1=not difficult; 2=slightly difficult; 3=very difficult; 4=impossible
PAI_T2_HG7	Participating in nightlife	1=not difficult; 2=slightly difficult; 3=very difficult; 4=impossible
PAI_T2_HG8	Sitting on a terrace	1=not difficult; 2=slightly difficult; 3=very difficult; 4=impossible
PAI_T2_HG9	Going on a weekend trip	1=not difficult; 2=slightly difficult; 3=very difficult; 4=impossible
PAI_T2_HG10	Going on holiday with friends	1=not difficult; 2=slightly difficult; 3=very difficult; 4=impossible
PAI_T2_HG11	Choosing a dish in a restaurant	1=not difficult; 2=slightly difficult; 3=very difficult; 4=impossible
Rehab_T2_HG	Do you have any questions regarding the topic hilday and going out or would you like to receive rehabilitation for this?	0=yes; 1=no
PAI_T2_SR1	Getting to know others	1=not difficult; 2=slightly difficult; 3=very difficult; 4=impossible
PAI_T2_SR2	Making contact with others	1=not difficult; 2=slightly difficult; 3=very difficult; 4=impossible
PAI_T2_SR3	Initiating and maintaining social contacts	1=not difficult; 2=slightly difficult; 3=very difficult; 4=impossible
PAI_T2_SR4	Recognizing persons	1=not difficult; 2=slightly difficult; 3=very difficult; 4=impossible
PAI_T2_SR5	Recognizing facial expressions	1=not difficult; 2=slightly difficult; 3=very difficult; 4=impossible
PAI_T2_SR6	Getting to know neighbors	1=not difficult; 2=slightly difficult; 3=very difficult; 4=impossible
PAI_T2_SR7	Making new friends	1=not difficult; 2=slightly difficult; 3=very difficult; 4=impossible
PAI_T2_SR8	Participating in student life	1=not difficult; 2=slightly difficult; 3=very difficult; 4=impossible
PAI_T2_SR9	Participating in activities	1=not difficult; 2=slightly difficult; 3=very difficult; 4=impossible
PAI_T2_SR10	Meeting at friends	1=not difficult; 2=slightly difficult; 3=very difficult; 4=impossible
PAI_T2_SR11	Inviting friends	1=not difficult; 2=slightly difficult; 3=very difficult; 4=impossible
Rehab_T2_SR	Do you have any questions regarding the topic social relationships or would you like to receive rehabilitation for this?	0=yes; 1=no
PAI_T2_RR1	Dating	1=not difficult; 2=slightly difficult; 3=very difficult; 4=impossible
PAI_T2_RR2	Initiating and maintaining a relationship	1=not difficult; 2=slightly difficult; 3=very difficult; 4=impossible
PAI_T2_RR3	Handling intimacy and sexuality	1=not difficult; 2=slightly difficult; 3=very difficult; 4=impossible
Rehab_T2_RR	Do you have any questions regarding the topic intimate/romantic relationships or would you like to receive rehabilitation for this?	0=yes; 1=no
PAI_T2_PC1	Getting into contact with peers	1=not difficult; 2=slightly difficult; 3=very difficult; 4=impossible
PAI_T2_PC2	Exchanging experiences with peers	1=not difficult; 2=slightly difficult; 3=very difficult; 4=impossible
PAI_T2_PC3	Exchanging experiences regarding visual aids	1=not difficult; 2=slightly difficult; 3=very difficult; 4=impossible
PAI_T2_PC4	Finding organized activities	1=not difficult; 2=slightly difficult; 3=very difficult; 4=impossible
PAI_T2_PC5	Finding organized holidays	1=not difficult; 2=slightly difficult; 3=very difficult; 4=impossible
PAI_T2_PC6	Exchanging information about work	1=not difficult; 2=slightly difficult; 3=very difficult; 4=impossible
Rehab_T2_PC	Do you have any questions regarding the topic peer contact or would you like to receive rehabilitation for this?	0=yes; 1=no
PAI_T2_CO1	Expressing in words	1=not difficult; 2=slightly difficult; 3=very difficult; 4=impossible
PAI_T2_CO2	Asking questions	1=not difficult; 2=slightly difficult; 3=very difficult; 4=impossible
PAI_T2_CO3	Expressing feelings	1=not difficult; 2=slightly difficult; 3=very difficult; 4=impossible
PAI_T2_CO4	Participating in a conversation	1=not difficult; 2=slightly difficult; 3=very difficult; 4=impossible
PAI_T2_CO5	Asking acquaintances for help	1=not difficult; 2=slightly difficult; 3=very difficult; 4=impossible
PAI_T2_CO6	Asking strangers for help	1=not difficult; 2=slightly difficult; 3=very difficult; 4=impossible
PAI_T2_CO7	Estimating the emotions of others	1=not difficult; 2=slightly difficult; 3=very difficult; 4=impossible
PAI_T2_CO8	Estimating physical distance to others	1=not difficult; 2=slightly difficult; 3=very difficult; 4=impossible
PAI_T2_CO9	Sharing opinions	1=not difficult; 2=slightly difficult; 3=very difficult; 4=impossible
PAI_T2_CO10	Expressing what one can and cannot see	1=not difficult; 2=slightly difficult; 3=very difficult; 4=impossible
PAI_T2_CO11	Explaining consequences of visual impairment	1=not difficult; 2=slightly difficult; 3=very difficult; 4=impossible
Rehab_T2_CO	Do you have any questions regarding the topic communication or would you like to receive rehabilitation for this?	0=yes; 1=no
PAI_T2_IR1	Arranging allowances	1=not difficult; 2=slightly difficult; 3=very difficult; 4=impossible
PAI_T2_IR2	Participating in workshops about study/work	1=not difficult; 2=slightly difficult; 3=very difficult; 4=impossible
PAI_T2_IR3	Participating in online workshops about study/work	1=not difficult; 2=slightly difficult; 3=very difficult; 4=impossible
PAI_T2_IR4	Attending information sessions about studying	1=not difficult; 2=slightly difficult; 3=very difficult; 4=impossible
PAI_T2_IR5	Getting informed about possibilities for studies	1=not difficult; 2=slightly difficult; 3=very difficult; 4=impossible
PAI_T2_IR6	Participating in meetings with potential employers	1=not difficult; 2=slightly difficult; 3=very difficult; 4=impossible
PAI_T2_IR7	Finding work with appreciation	1=not difficult; 2=slightly difficult; 3=very difficult; 4=impossible
PAI_T2_IR8	Participating in a job fair	1=not difficult; 2=slightly difficult; 3=very difficult; 4=impossible
PAI_T2_IR9	Finding support for job seeking	1=not difficult; 2=slightly difficult; 3=very difficult; 4=impossible
PAI_T2_IR10	Finding information about legislation regarding work	1=not difficult; 2=slightly difficult; 3=very difficult; 4=impossible
PAI_T2_IR11	Participating in information meetings about legislation	1=not difficult; 2=slightly difficult; 3=very difficult; 4=impossible
PAI_T2_IR12	Participating in a career investigation	1=not difficult; 2=slightly difficult; 3=very difficult; 4=impossible
Rehab_T2_IR	Do you have any questions regarding the topic information/regulations or would you like to receive rehabilitation for this?	0=yes; 1=no
PAI_T2_ST1	Finding a suitable study	1=not difficult; 2=slightly difficult; 3=very difficult; 4=impossible
PAI_T2_ST2	Following classes	1=not difficult; 2=slightly difficult; 3=very difficult; 4=impossible
PAI_T2_ST3	Following study materials	1=not difficult; 2=slightly difficult; 3=very difficult; 4=impossible
PAI_T2_ST4	Participating in courses about computer programs	1=not difficult; 2=slightly difficult; 3=very difficult; 4=impossible
PAI_T2_ST5	Regulating issues around a study	1=not difficult; 2=slightly difficult; 3=very difficult; 4=impossible
PAI_T2_ST6	Following a study	1=not difficult; 2=slightly difficult; 3=very difficult; 4=impossible
PAI_T2_ST7	Doing homework	1=not difficult; 2=slightly difficult; 3=very difficult; 4=impossible
PAI_T2_ST8	Finishing a study	1=not difficult; 2=slightly difficult; 3=very difficult; 4=impossible
Rehab_T2_ST	Do you have any questions regarding the topic study or would you like to receive rehabilitation for this?	0=yes; 1=no
PAI_T2_AP1	Applying	1=not difficult; 2=slightly difficult; 3=very difficult; 4=impossible
PAI_T2_AP2	Presenting during a job interview	1=not difficult; 2=slightly difficult; 3=very difficult; 4=impossible
PAI_T2_AP3	Knowing who to approach for employers’ questions	1=not difficult; 2=slightly difficult; 3=very difficult; 4=impossible
PAI_T2_AP4	Telling employer about visual impairment	1=not difficult; 2=slightly difficult; 3=very difficult; 4=impossible
Rehab_T2_AP	Do you have any questions regarding the topic applying or would you like to receive rehabilitation for this?	0=yes; 1=no
PAI_T2_WO1	Recognizing colleagues	1=not difficult; 2=slightly difficult; 3=very difficult; 4=impossible
PAI_T2_WO2	Having a paid job	1=not difficult; 2=slightly difficult; 3=very difficult; 4=impossible
PAI_T2_WO3	Having voluntary work	1=not difficult; 2=slightly difficult; 3=very difficult; 4=impossible
PAI_T2_WO4	Handling work pressure	1=not difficult; 2=slightly difficult; 3=very difficult; 4=impossible
PAI_T2_WO5	Presenting in business environment	1=not difficult; 2=slightly difficult; 3=very difficult; 4=impossible
PAI_T2_WO6	Performing work adequately	1=not difficult; 2=slightly difficult; 3=very difficult; 4=impossible
Rehab_T2_WO	Do you have any questions regarding the topic work or would you like to receive rehabilitation for this?	0=yes; 1=no
PAI_T2_AS1	Understanding visual impairment	1=not difficult; 2=slightly difficult; 3=very difficult; 4=impossible
PAI_T2_AS2	Feeling confident	1=not difficult; 2=slightly difficult; 3=very difficult; 4=impossible
PAI_T2_AS3	Presenting in private environment	1=not difficult; 2=slightly difficult; 3=very difficult; 4=impossible
PAI_T2_AS4	Maintaining energy levels	1=not difficult; 2=slightly difficult; 3=very difficult; 4=impossible
PAI_T2_AS5	Preventing feelings of loneliness	1=not difficult; 2=slightly difficult; 3=very difficult; 4=impossible
PAI_T2_AS6	Feeling equal to others	1=not difficult; 2=slightly difficult; 3=very difficult; 4=impossible
PAI_T2_AS7	Dealing with misunderstanding	1=not difficult; 2=slightly difficult; 3=very difficult; 4=impossible
Rehab_T2_AS	Do you have any questions regarding the topic acceptance/self-consciousness or would you like to receive rehabilitation for this?	0=yes; 1=no
SF36_PF1		None
SF36_PF2		None
SF36_PF3		None
SF36_PF4		None
SF36_PF5		None
SF36_PF6		None
SF36_PF7		None
SF36_PF8		None
SF36_PF9		None
SF36_PF10		None
SF36_RP1		None
SF36_RP2		None
SF36_RP3		None
SF36_RP4		None
SF36_RE1		None
SF36_RE2		None
SF36_RE3		None
SF36_MH1		None
SF36_MH2		None
SF36_MH3		None
SF36_MH4		None
SF36_MH5		None
SF36_VT1		None
SF36_VT2		None
SF36_VT3		None
SF36_VT4		None
SF36_SF1		None
SF36_SF2		None
SF36_GH1		None
SF36_GH2		None
SF36_GH3		None
SF36_GH4		None
SF36_GH5		None
SF36_BP1		None
SF36_BP2		None
EQ5D_1		None
EQ5D_2		None
EQ5D_3		None
EQ5D_4		None
EQ5D_5		None
IPA_AI1a		None
IPA_AI1b		None
IPA_AI2a		None
IPA_AI2b		None
IPA_AI2c		None
IPA_AI2d		None
IPA_AI2e		None
IPA_FR3a		None
IPA_FR3b		None
IPA_FR3c		None
IPA_FR3d		None
IPA_FR3e		None
IPA_FR3f		None
IPA_FR41		None
IPA_AO1c		None
IPA_AO1d		None
IPA_AO5a		None
IPA_AO6g		None
IPA_AO10		None
IPA_SR6a		None
IPA_SR6b		None
IPA_SR6c		None
IPA_SR6d		None
IPA_SR6e		None
IPA_SR6f		None
IPA_SR7a		None
IPA_WO8a		None
IPA_WO8b		None
IPA_WO8c		None
IPA_WO8d		None
IPA_WO8e		None
IPA_WO9a		None
LVQOL_1		None
LVQOL_2		None
LVQOL_3		None
LVQOL_4		None
LVQOL_5		None
LVQOL_6		None
LVQOL_7		None
LVQOL_8		None
LVQOL_9		None
LVQOL_10		None
LVQOL_11		None
LVQOL_12		None
LVQOL_13		None
LVQOL_14		None
LVQOL_15		None
LVQOL_16		None
LVQOL_17		None
LVQOL_18		None
